# Supplementary material for: Genetically Encoded Ratiometric pH Sensors for the Measurement of Intra- and Extracellular pH and Internalization Rates
Source: Biosensors (Basel). 2022 Apr 25;12(5):271. doi: 10.3390/bios12050271 (PMC9138566; doi:10.3390/bios12050271)
Supplement: Supplementary file 1 [file biosensors-12-00271-s001.zip]

Archive with 1 entries (1 files):
- biosensors-1660845-supplementary.pdf
